# Supplementary material for: Genome-Wide Identification, Characterization and Expression Patterns of the Pectin Methylesterase Inhibitor Genes in Sorghum bicolor
Source: Genes (Basel). 2019 Sep 26;10(10):755. doi: 10.3390/genes10100755 (PMC6826626; doi:10.3390/genes10100755)
Supplement: Supplementary file 1 [file genes-10-00755-s001.zip]

Archive with 9 entries (8 files):
- Supplementary Files/
- Supplementary Files/Supplementary File 1.docx
- Supplementary Files/Supplementary File 2.docx
- Supplementary Files/Supplementary File 3.docx
- Supplementary Files/Supplementary File 4.docx
- Supplementary Files/Supplementary File 5.docx
- Supplementary Files/Supplementary File 6.xlsx
- Supplementary Files/Supplementary File 7.xlsx
- Supplementary Files/Supplementary File 8.xlsx
