# Supplementary material for: Genome-Wide Identification, Characterization and Expression Patterns of the Pectin Methylesterase Inhibitor Genes in Sorghum bicolor
Source: Genes (Basel). 2019 Sep 26;10(10):755. doi: 10.3390/genes10100755 (PMC6826626; doi:10.3390/genes10100755)
Supplement: Supplementary file 1 [file genes-10-00755-s001.zip › Supplementary Files/Supplementary File 6.xlsx]

## Sheet: Sheet1
Supplementary File 6A.GO analysis of each PMEI protein in Sorghum,Arabidopsis, and Rice					Supplementary File 6B. The annotation information of GO terms.
Protein Name	GO ID				GO ID	Go Term Name	Namespace
SbPMEI1	GO:0004857				GO:0004857	enzyme inhibitor activity	Molecular Function
SbPMEI2	GO:0004857				GO:0046910	pectinesterase inhibitor activity	Molecular Function
SbPMEI3	GO:0004857				GO:0043086	negative regulation of catalytic activity	Biological Process
SbPMEI4	GO:0004857
SbPMEI5	GO:0004857
SbPMEI6	GO:0004857
SbPMEI7	GO:0004857
SbPMEI8	GO:0004857
SbPMEI9	GO:0004857
SbPMEI10	GO:0004857
SbPMEI11	GO:0004857
SbPMEI12	GO:0004857
SbPMEI13	GO:0004857
SbPMEI14	GO:0004857
SbPMEI15	GO:0004857
SbPMEI16	GO:0004857
SbPMEI17	GO:0004857
SbPMEI18	GO:0004857
SbPMEI19	GO:0004857
SbPMEI20	GO:0004857
SbPMEI21	GO:0004857
SbPMEI22	GO:0004857
SbPMEI23	GO:0004857
SbPMEI24	GO:0004857
SbPMEI25	GO:0004857
SbPMEI26	GO:0004857
SbPMEI27	GO:0004857
SbPMEI28	GO:0004857
SbPMEI29	GO:0004857
SbPMEI30	GO:0004857
SbPMEI31	GO:0004857
SbPMEI32	GO:0004857
SbPMEI33	GO:0004857
SbPMEI34	GO:0004857
SbPMEI35	GO:0004857
SbPMEI36	GO:0004857
SbPMEI37	GO:0004857
SbPMEI38	GO:0004857
SbPMEI39	GO:0004857
SbPMEI40	GO:0004857
SbPMEI41	GO:0004857
SbPMEI42	GO:0004857
SbPMEI43	GO:0004857
SbPMEI44	GO:0004857
SbPMEI45	GO:0004857
SbPMEI46	GO:0004857
SbPMEI47	GO:0004857
SbPMEI48	GO:0004857
SbPMEI49	GO:0004857
SbPMEI50	GO:0004857
SbPMEI51	GO:0004857
SbPMEI52	GO:0004857
SbPMEI53	GO:0004857
SbPMEI54	GO:0004857
SbPMEI55	GO:0004857
At1g02550	GO:0004857
At1g09370	GO:0004857	GO:0046910	GO:0043086
At1g10770	GO:0004857
At1g11362	GO:0004857	GO:0046910	GO:0043086
At1g11593	GO:0004857	GO:0046910	GO:0043086
At1g14890	GO:0004857
At1g23205	GO:0004857
AT1G23350	GO:0004857
AT1G47960	GO:0004857		GO:0043086
AT1G48010	GO:0004857	GO:0046910	GO:0043086
AT1G48020	GO:0004857	GO:0046910	GO:0043086
AT1G50325	GO:0004857	GO:0046910	GO:0043086
AT1G50340	GO:0004857	GO:0046910	GO:0043086
AT1G54620	GO:0004857
AT1G55770	GO:0004857
AT1G56620	GO:0004857
AT1G60760	GO:0004857
AT1G62760	GO:0004857
AT1G62770	GO:0004857
AT1G70540	GO:0004857
AT1G70720	GO:0004857
AT2G01610	GO:0004857
AT2G10970	GO:0004857
AT2G31425	GO:0004857	GO:0046910	GO:0043086
AT2G31430	GO:0004857	GO:0046910	GO:0043086
AT2G47050	GO:0004857
AT2G47340	GO:0004857
AT2G47670	GO:0004857
AT3G05741	GO:0004857	GO:0046910	GO:0043086
AT3G12880	GO:0004857	GO:0046910	GO:0043086
AT3G17130	GO:0004857		GO:0043086
AT3G17150	GO:0004857		GO:0043086
AT3G17152	GO:0004857		GO:0043086
AT3G17220	GO:0004857	GO:0046910	GO:0043086
AT3G17225	GO:0004857	GO:0046910	GO:0043086
AT3G17230	GO:0004857	GO:0046910	GO:0043086
AT3G27999	GO:0004857	GO:0046910	GO:0043086
AT3G36659	GO:0004857
AT3G47380	GO:0004857
AT3G47670	GO:0004857
AT3G49330	GO:0004857	GO:0046910	GO:0043086
AT3G55680	GO:0004857	GO:0046910	GO:0043086
AT3G62180	GO:0004857
AT3G62820	GO:0004857
AT4G00080	GO:0004857
AT4G02250	GO:0004857
AT4G03945	GO:0004857	GO:0046910	GO:0043086
AT4G12390	GO:0004857
AT4G15750	GO:0004857	GO:0046910	GO:0043086
AT4G24640	GO:0004857
AT4G25250	GO:0004857
AT4G25260	GO:0004857
AT5G20740	GO:0004857
AT5G24370	GO:0004857	GO:0046910	GO:0043086
AT5G38610	GO:0004857
AT5G46930	GO:0004857
AT5G46940	GO:0004857
AT5G46950	GO:0004857
AT5G46960	GO:0004857
AT5G46970	GO:0004857
AT5G46980	GO:0004857
AT5G46990	GO:0004857
AT5G50030	GO:0004857
AT5G50050	GO:0004857
AT5G50060	GO:0004857
AT5G50070	GO:0004857
AT5G51520	GO:0004857
AT5G62340	GO:0004857
AT5G62350	GO:0004857
AT5G62360	GO:0004857
AT5G64620	GO:0004857
OsPMEI1	GO:0004857
OsPMEI2	GO:0004857
OsPMEI3	GO:0004857
OsPMEI4	GO:0004857
OsPMEI5	GO:0004857
OsPMEI6	GO:0004857
OsPMEI7	GO:0004857
OsPMEI8	GO:0004857
OsPMEI9	GO:0004857
OsPMEI10	GO:0004857
OsPMEI11	GO:0004857
OsPMEI12	GO:0004857
OsPMEI13	GO:0004857
OsPMEI14	GO:0004857
OsPMEI15	GO:0004857
OsPMEI16	GO:0004857
OsPMEI17	GO:0004857
OsPMEI18	GO:0004857
OsPMEI19	GO:0004857
OsPMEI20	GO:0004857
OsPMEI21	GO:0004857
OsPMEI22	GO:0004857
OsPMEI23	GO:0004857
OsPMEI24	GO:0004857
OsPMEI25	GO:0004857
OsPMEI26	GO:0004857
OsPMEI27	GO:0004857
OsPMEI28	GO:0004857
OsPMEI29	GO:0004857
OsPMEI30	GO:0004857
OsPMEI31	GO:0004857
OsPMEI32	GO:0004857
OsPMEI33	GO:0004857
OsPMEI34	GO:0004857
OsPMEI35	GO:0004857
OsPMEI36	GO:0004857
OsPMEI37	GO:0004857
OsPMEI38	GO:0004857
OsPMEI39	GO:0004857
OsPMEI40	GO:0004857
OsPMEI41	GO:0004857
OsPMEI42	GO:0004857
OsPMEI43	GO:0004857
OsPMEI44	GO:0004857
OsPMEI45	GO:0004857
OsPMEI46	GO:0004857
OsPMEI47	GO:0004857
OsPMEI48	GO:0004857
OsPMEI49	GO:0004857
