# Supplementary material for: Genome-Wide Identification, Characterization and Expression Patterns of the Pectin Methylesterase Inhibitor Genes in Sorghum bicolor
Source: Genes (Basel). 2019 Sep 26;10(10):755. doi: 10.3390/genes10100755 (PMC6826626; doi:10.3390/genes10100755)
Supplement: Supplementary file 1 [file genes-10-00755-s001.zip › Supplementary Files/Supplementary File 7.xlsx]

## Sheet: Sheet1
Supplementary File 7. Protein-protein interaction prediction
Query	identifier(UniProtKB)	annotation	domain_summary_url
SbPMEI4	Sb01g011110.1	Putative uncharacterized protein Sb01g011110 [source:UniProtKB/TrEMBL;Acc:C5WNV5_SORBI]	https://smart.embl.de/smart/DDvec.cgi?smart=523:WD40(47|90)+WD40(106|145)+WD40(148|188)+WD40(219|259)+WD40(272|311)+WD40(316|357)+WD40(361|401)+
	Sb01g017510.1	Putative uncharacterized protein Sb01g017510 [source:UniProtKB/TrEMBL;Acc:C5WWB0_SORBI]	https://smart.embl.de/smart/DDvec.cgi?smart=239:SIGNAL(1|26)+PMEI(41|210)+
	Sb01g017695.1	Putative uncharacterized protein Sb01g017695 [source:UniProtKB/TrEMBL;Acc:C5WWD0_SORBI]	http://smart.embl.de/smart/DDt.cgi?smart=432:
	Sb01g036940.1	Putative uncharacterized protein Sb01g036940 [source:UniProtKB/TrEMBL;Acc:C5X1T5_SORBI]	https://smart.embl.de/smart/DDvec.cgi?smart=237:Pfam_VQ(125|152)+
	Sb01g037350.1	Putative uncharacterized protein Sb01g037350 [source:UniProtKB/TrEMBL;Acc:C5WMF7_SORBI]	https://smart.embl.de/smart/DDvec.cgi?smart=368:SIGNAL(1|20)+EB_dh(52|294)+TRANS(324|346)+
	Sb03g012480.1	Putative uncharacterized protein Sb03g012480 [source:UniProtKB/TrEMBL;Acc:C5XI60_SORBI]	https://smart.embl.de/smart/DDvec.cgi?smart=294:KNOX1(36|80)+KNOX2(85|136)+ELK(181|202)+HOX(203|268)+
	Sb09g002520.1	Putative uncharacterized protein Sb09g002520 [source:UniProtKB/TrEMBL;Acc:C5YZG2_SORBI]	https://smart.embl.de/smart/DDvec.cgi?smart=303:KNOX1(50|94)+KNOX2(98|149)+ELK(188|209)+HOX(210|275)+
	Sb09g022410.1	annotation not available	https://smart.embl.de/smart/DDvec.cgi?smart=464:PP2C_SIG(115|460)+
	Sb10g028380.1	Putative uncharacterized protein Sb10g028380 [source:UniProtKB/TrEMBL;Acc:C5Z8R4_SORBI]	http://smart.embl.de/smart/DDt.cgi?smart=239:
	Sb10g029780.1	Putative uncharacterized protein Sb10g029780 [source:UniProtKB/TrEMBL;Acc:C5Z9F5_SORBI]	https://smart.embl.de/smart/DDvec.cgi?smart=555:TRANS(102|124)+PlsC(182|292)+Pfam_EF-hand_8(483|534)+
	Sb10g029790.1	Putative uncharacterized protein Sb10g029790 [source:UniProtKB/TrEMBL;Acc:C5Z9F6_SORBI]	https://smart.embl.de/smart/DDvec.cgi?smart=706:Pfam_MINDY_DUB(68|192)+
SbPMEI5	Sb01g011110.1	Putative uncharacterized protein Sb01g011110 [source:UniProtKB/TrEMBL;Acc:C5WNV5_SORBI]	https://smart.embl.de/smart/DDvec.cgi?smart=523:WD40(47|90)+WD40(106|145)+WD40(148|188)+WD40(219|259)+WD40(272|311)+WD40(316|357)+WD40(361|401)+
	Sb01g017520.1	Putative uncharacterized protein Sb01g017520 [source:UniProtKB/TrEMBL;Acc:C5WWB1_SORBI]	https://smart.embl.de/smart/DDvec.cgi?smart=223:SIGNAL(1|24)+PMEI(43|214)+
	Sb01g017695.1	Putative uncharacterized protein Sb01g017695 [source:UniProtKB/TrEMBL;Acc:C5WWD0_SORBI]	http://smart.embl.de/smart/DDt.cgi?smart=432:
	Sb01g036940.1	Putative uncharacterized protein Sb01g036940 [source:UniProtKB/TrEMBL;Acc:C5X1T5_SORBI]	https://smart.embl.de/smart/DDvec.cgi?smart=237:Pfam_VQ(125|152)+
	Sb01g037350.1	Putative uncharacterized protein Sb01g037350 [source:UniProtKB/TrEMBL;Acc:C5WMF7_SORBI]	https://smart.embl.de/smart/DDvec.cgi?smart=368:SIGNAL(1|20)+EB_dh(52|294)+TRANS(324|346)+
	Sb03g012480.1	Putative uncharacterized protein Sb03g012480 [source:UniProtKB/TrEMBL;Acc:C5XI60_SORBI]	https://smart.embl.de/smart/DDvec.cgi?smart=294:KNOX1(36|80)+KNOX2(85|136)+ELK(181|202)+HOX(203|268)+
	Sb09g002520.1	Putative uncharacterized protein Sb09g002520 [source:UniProtKB/TrEMBL;Acc:C5YZG2_SORBI]	https://smart.embl.de/smart/DDvec.cgi?smart=303:KNOX1(50|94)+KNOX2(98|149)+ELK(188|209)+HOX(210|275)+
	Sb09g022410.1	annotation not available	https://smart.embl.de/smart/DDvec.cgi?smart=464:PP2C_SIG(115|460)+
	Sb10g028380.1	Putative uncharacterized protein Sb10g028380 [source:UniProtKB/TrEMBL;Acc:C5Z8R4_SORBI]	http://smart.embl.de/smart/DDt.cgi?smart=239:
	Sb10g029780.1	Putative uncharacterized protein Sb10g029780 [source:UniProtKB/TrEMBL;Acc:C5Z9F5_SORBI]	https://smart.embl.de/smart/DDvec.cgi?smart=555:TRANS(102|124)+PlsC(182|292)+Pfam_EF-hand_8(483|534)+
	Sb10g029790.1	Putative uncharacterized protein Sb10g029790 [source:UniProtKB/TrEMBL;Acc:C5Z9F6_SORBI]	https://smart.embl.de/smart/DDvec.cgi?smart=706:Pfam_MINDY_DUB(68|192)+
SbPMEI7	Sb01g012190.1	Putative uncharacterized protein Sb01g012190 [source:UniProtKB/TrEMBL;Acc:C5WPQ3_SORBI]	https://smart.embl.de/smart/DDvec.cgi?smart=783:Pfam_RSN1_TM(5|94)+Pfam_PHM7_cyt(137|295)+Pfam_RSN1_7TM(306|572)+TRANS(579|598)+
	Sb01g021310.1	Putative uncharacterized protein Sb01g021310 [source:UniProtKB/TrEMBL;Acc:C5X1D2_SORBI]	https://smart.embl.de/smart/DDvec.cgi?smart=249:Pfam_Ovate(163|225)+
	Sb01g031380.1	Putative uncharacterized protein Sb01g031380 [source:UniProtKB/TrEMBL;Acc:C5WVG0_SORBI]	https://smart.embl.de/smart/DDvec.cgi?smart=226:SIGNAL(1|20)+PMEI(57|216)+
	Sb01g045390.1	Putative uncharacterized protein Sb01g045390 [source:UniProtKB/TrEMBL;Acc:C5WVU5_SORBI]	https://smart.embl.de/smart/DDvec.cgi?smart=112:TRANS(9|26)+TRANS(46|65)+TRANS(77|99)+
	Sb04g003840.1	Putative uncharacterized protein Sb04g003840 [source:UniProtKB/TrEMBL;Acc:C5XVA8_SORBI]; Belongs to the protein kinase superfamily. Ser/Thr protein kinase family	https://smart.embl.de/smart/DDvec.cgi?smart=1060:TRANS(13|35)+Pfam_LRRNT_2(38|77)+LRR(102|126)+LRR(275|298)+LRR(299|323)+LRR(348|372)+LRR(396|418)+LRR(600|624)+TRANS(690|712)+Pfam_Pkinase(767|1036)+
	Sb07g019170.1	Putative uncharacterized protein Sb07g019170 [source:UniProtKB/TrEMBL;Acc:C5YKJ4_SORBI]	https://smart.embl.de/smart/DDvec.cgi?smart=390:TRANS(10|32)+Pfam_Pkinase_Tyr(109|251)+
	Sb08g022840.1	Putative uncharacterized protein Sb08g022840 [source:UniProtKB/TrEMBL;Acc:C5YSZ5_SORBI]	https://smart.embl.de/smart/DDvec.cgi?smart=767:Pfam_RSN1_TM(5|165)+Pfam_PHM7_cyt(186|343)+Pfam_RSN1_7TM(354|621)+TRANS(628|647)+
	Sb10g004790.1	Putative uncharacterized protein Sb10g004790 [source:UniProtKB/TrEMBL;Acc:C5Z4Z5_SORBI]	https://smart.embl.de/smart/DDvec.cgi?smart=324:SIGNAL(1|26)+AAI(31|319)+
SbPMEI9	Sb01g028190.1	Putative uncharacterized protein Sb01g028190 [source:UniProtKB/TrEMBL;Acc:C5WQS1_SORBI]; Belongs to the formin-like family	https://smart.embl.de/smart/DDvec.cgi?smart=461:FH2(2|422)+
	Sb02g007550.1	Putative uncharacterized protein Sb02g007550 [source:UniProtKB/TrEMBL;Acc:C5X227_SORBI]	https://smart.embl.de/smart/DDvec.cgi?smart=255:SIGNAL(1|25)+PMEI(36|187)+
	Sb02g043890.1	Putative uncharacterized protein Sb02g043890 [source:UniProtKB/TrEMBL;Acc:C5X6F5_SORBI]	https://smart.embl.de/smart/DDvec.cgi?smart=342:SIGNAL(1|30)+Pfam_Pkinase_Tyr(230|342)+
	Sb02g043895.1	Putative uncharacterized protein Sb02g043895 [source:UniProtKB/TrEMBL;Acc:C5X6F6_SORBI]	http://smart.embl.de/smart/DDt.cgi?smart=177:
	Sb03g029030.1	Putative uncharacterized protein Sb03g029030 [source:UniProtKB/TrEMBL;Acc:C5XEI6_SORBI]	https://smart.embl.de/smart/DDvec.cgi?smart=532:SIGNAL(1|28)+Pfam_Pectate_lyase_3(133|185)+PbH1(222|287)+PbH1(298|324)+PbH1(325|346)+PbH1(348|368)+PbH1(378|399)+PbH1(407|428)+
	Sb04g028487.1	Putative uncharacterized protein Sb04g028487 [source:UniProtKB/TrEMBL;Acc:C5XZ79_SORBI]	http://smart.embl.de/smart/DDt.cgi?smart=113:
	Sb04g028490.1	Putative uncharacterized protein Sb04g028490 [source:UniProtKB/TrEMBL;Acc:C5XZ80_SORBI]; Belongs to the formin-like family	https://smart.embl.de/smart/DDvec.cgi?smart=484:FH2(3|403)+
	Sb06g019060.1	Putative uncharacterized protein Sb06g019060 [source:UniProtKB/TrEMBL;Acc:C5Y9W0_SORBI]; Belongs to the formin-like family	https://smart.embl.de/smart/DDvec.cgi?smart=852:SIGNAL(1|30)+TRANS(132|154)+FH2(449|850)+
	Sb07g021060.1	Putative uncharacterized protein Sb07g021060 [source:UniProtKB/TrEMBL;Acc:C5YL63_SORBI]; Belongs to the formin-like family	https://smart.embl.de/smart/DDvec.cgi?smart=908:TRANS(4|26)+TRANS(155|177)+FH2(488|900)+
	Sb09g000720.1	Putative uncharacterized protein Sb09g000720 [source:UniProtKB/TrEMBL;Acc:C5YY29_SORBI]	https://smart.embl.de/smart/DDvec.cgi?smart=157:COIL(1|32)+
	Sb09g029500.1	Putative uncharacterized protein Sb09g029500 [source:UniProtKB/TrEMBL;Acc:C5YWE0_SORBI]	https://smart.embl.de/smart/DDvec.cgi?smart=537:SIGNAL(1|25)+PbH1(280|329)+PbH1(330|351)+PbH1(353|373)+PbH1(383|404)+PbH1(412|433)+
SbPMEI18	Sb01g003428.1	Putative uncharacterized protein Sb01g003428 [source:UniProtKB/TrEMBL;Acc:C5WV37_SORBI]	http://smart.embl.de/smart/DDt.cgi?smart=101:
	Sb01g003430.1	Putative uncharacterized protein Sb01g003430 [source:UniProtKB/TrEMBL;Acc:C5WV38_SORBI]	https://smart.embl.de/smart/DDvec.cgi?smart=1423:Pfam_Spatacsin_C(1040|1333)+	XP_002463640	XP_002463640
	Sb02g013180.1	Putative uncharacterized protein Sb02g013180 [source:UniProtKB/TrEMBL;Acc:C5X6T0_SORBI]; Belongs to the TRAFAC class myosin-kinesin ATPase superfamily. Kinesin family	https://smart.embl.de/smart/DDvec.cgi?smart=1032:KISc(8|376)+COIL(493|653)+COIL(849|895)+
	Sb03g012790.1	Putative uncharacterized protein Sb03g012790 [source:UniProtKB/TrEMBL;Acc:C5XIT2_SORBI]	https://smart.embl.de/smart/DDvec.cgi?smart=197:SIGNAL(1|26)+PMEI(38|188)+
	Sb03g038150.1	Putative uncharacterized protein Sb03g038150 [source:UniProtKB/TrEMBL;Acc:C5XN97_SORBI]	https://smart.embl.de/smart/DDvec.cgi?smart=824:Pfam_Pkinase(37|308)+	XP_002458682.1	XP_002458682.1
	Sb03g040890.1	Putative uncharacterized protein Sb03g040890 [source:UniProtKB/TrEMBL;Acc:C5XQM5_SORBI]; Belongs to the synaptobrevin family	https://smart.embl.de/smart/DDvec.cgi?smart=359:H3(34|136)+Longin(205|287)+Pfam_Synaptobrevin(296|356)+
	Sb03g046850.1	Putative uncharacterized protein Sb03g046850 [source:UniProtKB/TrEMBL;Acc:C5XJ85_SORBI]; Belongs to the synaptobrevin family	https://smart.embl.de/smart/DDvec.cgi?smart=206:Longin(52|134)+Pfam_Synaptobrevin(143|203)+
	Sb04g026340.1	Putative uncharacterized protein Sb04g026340 [source:UniProtKB/TrEMBL;Acc:C5XXR8_SORBI]	https://smart.embl.de/smart/DDvec.cgi?smart=246:RING(2|32)+ZnF_ZZ(100|149)+
	Sb04g028210.1	Putative uncharacterized protein Sb04g028210 [source:UniProtKB/TrEMBL;Acc:C5XYV8_SORBI]; Belongs to the TRAFAC class myosin-kinesin ATPase superfamily. Kinesin family	https://smart.embl.de/smart/DDvec.cgi?smart=1248:KISc(13|375)+COIL(536|761)+COIL(792|818)+COIL(909|952)+CXC(1056|1100)+
	Sb07g026170.1	Putative uncharacterized protein Sb07g026170 [source:UniProtKB/TrEMBL;Acc:C5YHS3_SORBI]	https://smart.embl.de/smart/DDvec.cgi?smart=122:Pfam_NTF2(6|119)+	Uncharacterized protein	Uncharacterized protein
	Sb09g008030.1	Putative uncharacterized protein Sb09g008030 [source:UniProtKB/TrEMBL;Acc:C5YV78_SORBI]	https://smart.embl.de/smart/DDvec.cgi?smart=558:S_TKc(150|496)+
SbPMEI20	Sb02g026240.1	Putative uncharacterized protein Sb02g026240 [source:UniProtKB/TrEMBL;Acc:C5X270_SORBI]	https://smart.embl.de/smart/DDvec.cgi?smart=402:Pfam_ANTH(37|309)+
	Sb03g022950.1	Putative uncharacterized protein Sb03g022950 [source:UniProtKB/TrEMBL;Acc:C5XM76_SORBI]	https://smart.embl.de/smart/DDvec.cgi?smart=346:SIGNAL(1|27)+Pfam_Pectinesterase(53|338)+
	Sb03g032300.1	Putative uncharacterized protein Sb03g032300 [source:UniProtKB/TrEMBL;Acc:C5XHL3_SORBI]	https://smart.embl.de/smart/DDvec.cgi?smart=218:SIGNAL(1|25)+PMEI(63|210)+
	Sb04g021830.1	Putative uncharacterized protein Sb04g021830 [source:UniProtKB/TrEMBL;Acc:C5XTG5_SORBI]	https://smart.embl.de/smart/DDvec.cgi?smart=319:TRANS(163|185)+TRANS(215|237)+
	Sb05g007020.1	Putative uncharacterized protein Sb05g007020 [source:UniProtKB/TrEMBL;Acc:C5Y7T4_SORBI]	https://smart.embl.de/smart/DDvec.cgi?smart=437:Pfam_ANTH(61|138)+Pfam_ANTH(148|357)+
	Sb07g022710.1	Putative uncharacterized protein Sb07g022710 [source:UniProtKB/TrEMBL;Acc:C5YM73_SORBI]	https://smart.embl.de/smart/DDvec.cgi?smart=402:Pfam_ANTH(45|247)+Pfam_ANTH(255|320)+
SbPMEI21	Sb01g037900.1	Pectinesterase; Acts in the modification of cell walls via demethylesterification of cell wall pectin	https://smart.embl.de/smart/DDvec.cgi?smart=568:SIGNAL(1|18)+PMEI(41|193)+Pfam_Pectinesterase(245|544)+
	Sb02g002690.1	Putative uncharacterized protein Sb02g002690 [source:UniProtKB/TrEMBL;Acc:C5X9F7_SORBI]	https://smart.embl.de/smart/DDvec.cgi?smart=261:Pfam_PsbP(88|260)+
	Sb02g042680.1	Putative uncharacterized protein Sb02g042680 [source:UniProtKB/TrEMBL;Acc:C5X5I3_SORBI]	https://smart.embl.de/smart/DDvec.cgi?smart=114:TRANS(52|74)+Pfam_PsbX(77|114)+
	Sb02g043780.1	Pectinesterase; Acts in the modification of cell walls via demethylesterification of cell wall pectin	https://smart.embl.de/smart/DDvec.cgi?smart=571:SIGNAL(1|20)+PMEI(42|195)+Pfam_Pectinesterase(249|547)+
	Sb03g036790.1	Pectinesterase; Acts in the modification of cell walls via demethylesterification of cell wall pectin	https://smart.embl.de/smart/DDvec.cgi?smart=552:PMEI(44|197)+Pfam_Pectinesterase(240|538)+
	Sb04g000430.1	Putative uncharacterized protein Sb04g000430 [source:UniProtKB/TrEMBL;Acc:C5XRI1_SORBI]	https://smart.embl.de/smart/DDvec.cgi?smart=213:PMEI(58|209)+
	Sb05g003480.1	Ribulose bisphosphate carboxylase small chain; RuBisCO catalyzes two reactions: the carboxylation of D- ribulose 1,5-bisphosphate, the primary event in carbon dioxide fixation, as well as the oxidative fragmentation of the pentose substrate. Both reactions occur simultaneously and in competition at the same active site	https://smart.embl.de/smart/DDvec.cgi?smart=169:Pfam_RbcS(2|34)+Pfam_RuBisCO_small(58|165)+
SbPMEI32	Sb01g012190.1	Putative uncharacterized protein Sb01g012190 [source:UniProtKB/TrEMBL;Acc:C5WPQ3_SORBI]	https://smart.embl.de/smart/DDvec.cgi?smart=783:Pfam_RSN1_TM(5|94)+Pfam_PHM7_cyt(137|295)+Pfam_RSN1_7TM(306|572)+TRANS(579|598)+
	Sb01g021310.1	Putative uncharacterized protein Sb01g021310 [source:UniProtKB/TrEMBL;Acc:C5X1D2_SORBI]	https://smart.embl.de/smart/DDvec.cgi?smart=249:Pfam_Ovate(163|225)+
	Sb01g045390.1	Putative uncharacterized protein Sb01g045390 [source:UniProtKB/TrEMBL;Acc:C5WVU5_SORBI]	https://smart.embl.de/smart/DDvec.cgi?smart=112:TRANS(9|26)+TRANS(46|65)+TRANS(77|99)+
	Sb04g003840.1	Putative uncharacterized protein Sb04g003840 [source:UniProtKB/TrEMBL;Acc:C5XVA8_SORBI]; Belongs to the protein kinase superfamily. Ser/Thr protein kinase family	https://smart.embl.de/smart/DDvec.cgi?smart=1060:TRANS(13|35)+Pfam_LRRNT_2(38|77)+LRR(102|126)+LRR(275|298)+LRR(299|323)+LRR(348|372)+LRR(396|418)+LRR(600|624)+TRANS(690|712)+Pfam_Pkinase(767|1036)+
	Sb05g022260.1	Putative uncharacterized protein Sb05g022260 [source:UniProtKB/TrEMBL;Acc:C5Y4W3_SORBI]	https://smart.embl.de/smart/DDvec.cgi?smart=231:SIGNAL(1|30)+PMEI(51|225)+
	Sb07g019170.1	Putative uncharacterized protein Sb07g019170 [source:UniProtKB/TrEMBL;Acc:C5YKJ4_SORBI]	https://smart.embl.de/smart/DDvec.cgi?smart=390:TRANS(10|32)+Pfam_Pkinase_Tyr(109|251)+
	Sb08g022840.1	Putative uncharacterized protein Sb08g022840 [source:UniProtKB/TrEMBL;Acc:C5YSZ5_SORBI]	https://smart.embl.de/smart/DDvec.cgi?smart=767:Pfam_RSN1_TM(5|165)+Pfam_PHM7_cyt(186|343)+Pfam_RSN1_7TM(354|621)+TRANS(628|647)+
	Sb10g004790.1	Putative uncharacterized protein Sb10g004790 [source:UniProtKB/TrEMBL;Acc:C5Z4Z5_SORBI]	https://smart.embl.de/smart/DDvec.cgi?smart=324:SIGNAL(1|26)+AAI(31|319)+
SbPMEI34	Sb01g011560.1	Hexosyltransferase; Putative uncharacterized protein Sb01g011560 [source:UniProtKB/TrEMBL;Acc:C5WPI4_SORBI]; Belongs to the glycosyltransferase 8 family	https://smart.embl.de/smart/DDvec.cgi?smart=588:SIGNAL(1|29)+COIL(210|231)+Pfam_Glyco_transf_8(247|562)+
	Sb02g030820.1	Hexosyltransferase; Putative uncharacterized protein Sb02g030820 [source:UniProtKB/TrEMBL;Acc:C5X673_SORBI]; Belongs to the glycosyltransferase 8 family	https://smart.embl.de/smart/DDvec.cgi?smart=683:TRANS(28|50)+COIL(245|273)+COIL(304|325)+Pfam_Glyco_transf_8(341|657)+	sbi:8062082
	Sb04g024055.1	Putative uncharacterized protein Sb04g024055 [source:UniProtKB/TrEMBL;Acc:C5XVS1_SORBI]	https://smart.embl.de/smart/DDvec.cgi?smart=169:AAI(49|118)+
	Sb06g000550.1	Putative uncharacterized protein Sb06g000550 [source:UniProtKB/TrEMBL;Acc:C5YBA9_SORBI]	https://smart.embl.de/smart/DDvec.cgi?smart=214:SIGNAL(1|27)+PMEI(37|199)+
	Sb07g004360.1	Putative uncharacterized protein Sb07g004360 [source:UniProtKB/TrEMBL;Acc:C5YHG4_SORBI]	https://smart.embl.de/smart/DDvec.cgi?smart=270:TRANS(81|103)+
	Sb10g023920.1	Putative uncharacterized protein Sb10g023920 [source:UniProtKB/TrEMBL;Acc:C5Z5R9_SORBI]	https://smart.embl.de/smart/DDvec.cgi?smart=597:Pfam_PPR(182|209)+Pfam_PPR(213|242)+Pfam_PPR(287|313)+Pfam_PPR(315|344)+Pfam_PPR_1(408|440)+Pfam_PPR_3(434|495)+
	Sb10g027503.1	Putative uncharacterized protein Sb10g027503 [source:UniProtKB/TrEMBL;Acc:C5Z866_SORBI]	https://smart.embl.de/smart/DDvec.cgi?smart=610:Pfam_PPR(180|207)+Pfam_PPR(211|238)+Pfam_PPR(285|311)+Pfam_PPR(313|342)+Pfam_PPR_1(406|438)+Pfam_PPR_3(432|494)+
	Sb10g029570.1	Putative uncharacterized protein Sb10g029570 [source:UniProtKB/TrEMBL;Acc:C5Z9D4_SORBI]	https://smart.embl.de/smart/DDvec.cgi?smart=245:TRANS(59|81)+
	Sb10g029740.1	Putative uncharacterized protein Sb10g029740 [source:UniProtKB/TrEMBL;Acc:C5Z9F1_SORBI]	https://smart.embl.de/smart/DDvec.cgi?smart=178:AAI(41|116)+TRANS(154|176)+
	Sb10g029780.1	Putative uncharacterized protein Sb10g029780 [source:UniProtKB/TrEMBL;Acc:C5Z9F5_SORBI]	https://smart.embl.de/smart/DDvec.cgi?smart=555:TRANS(102|124)+PlsC(182|292)+Pfam_EF-hand_8(483|534)+
	Sb10g029790.1	Putative uncharacterized protein Sb10g029790 [source:UniProtKB/TrEMBL;Acc:C5Z9F6_SORBI]	https://smart.embl.de/smart/DDvec.cgi?smart=706:Pfam_MINDY_DUB(68|192)+
SbPMEI36	Sb05g008500.1	Putative uncharacterized protein Sb05g008500 [source:UniProtKB/TrEMBL;Acc:C5Y1N4_SORBI]	https://smart.embl.de/smart/DDvec.cgi?smart=806:TRANS(7|29)+TRANS(390|412)+Pfam_Pkinase_Tyr(468|767)+
	Sb06g017350.1	Putative uncharacterized protein Sb06g017350 [source:UniProtKB/TrEMBL;Acc:C5Y8T0_SORBI]	https://smart.embl.de/smart/DDvec.cgi?smart=812:SIGNAL(1|26)+Pfam_RCC1_2(209|235)+TRANS(398|420)+Pfam_Pkinase_Tyr(480|784)+
	Sb06g017470.1	Putative uncharacterized protein Sb06g017470 [source:UniProtKB/TrEMBL;Acc:C5Y8U7_SORBI]	https://smart.embl.de/smart/DDvec.cgi?smart=589:TRANS(31|53)+TRANS(66|88)+Pfam_PTR2(96|527)+TRANS(539|558)+
	Sb06g017550.1	Putative uncharacterized protein Sb06g017550 [source:UniProtKB/TrEMBL;Acc:C5Y8V6_SORBI]	https://smart.embl.de/smart/DDvec.cgi?smart=249:REC(14|138)+
	Sb06g017560.1	Putative uncharacterized protein Sb06g017560 [source:UniProtKB/TrEMBL;Acc:C5Y8V7_SORBI]	https://smart.embl.de/smart/DDvec.cgi?smart=194:REC(14|138)+
	Sb06g017770.1	MLO-like protein; May be involved in modulation of pathogen defense and leaf cell death	https://smart.embl.de/smart/DDvec.cgi?smart=504:Pfam_Mlo(5|480)+
	Sb06g017850.1	Putative uncharacterized protein Sb06g017850 [source:UniProtKB/TrEMBL;Acc:C5Y979_SORBI]; Belongs to the small heat shock protein (HSP20) family	https://smart.embl.de/smart/DDvec.cgi?smart=228:SIGNAL(1|21)+Pfam_HSP20(80|184)+
	Sb06g017880.1	Putative uncharacterized protein Sb06g017880 [source:UniProtKB/TrEMBL;Acc:C5Y981_SORBI]	https://smart.embl.de/smart/DDvec.cgi?smart=237:Pfam_PMEI(79|231)+
	Sb07g006530.1	Putative uncharacterized protein Sb07g006530 [source:UniProtKB/TrEMBL;Acc:C5YJ04_SORBI]	https://smart.embl.de/smart/DDvec.cgi?smart=122:TRANS(38|60)+TRANS(70|92)+
	Sb07g006540.1	Putative uncharacterized protein Sb07g006540 [source:UniProtKB/TrEMBL;Acc:C5YJ05_SORBI]	https://smart.embl.de/smart/DDvec.cgi?smart=470:Pfam_PTR2(2|405)+TRANS(417|436)+
SbPMEI37	rps12-A	30S ribosomal protein S12, chloroplastic; With S4 and S5 plays an important role in translational accuracy. Located at the interface of the 30S and 50S subunits (By similarity)	https://smart.embl.de/smart/DDvec.cgi?smart=65:Pfam_Ribosom_S12_S23(3|65)+
	Sb06g026750.1	Putative uncharacterized protein Sb06g026750 [source:UniProtKB/TrEMBL;Acc:C5YEN5_SORBI]	https://smart.embl.de/smart/DDvec.cgi?smart=188:PMEI(19|173)+
SbPMEI38	rps12-A	30S ribosomal protein S12, chloroplastic; With S4 and S5 plays an important role in translational accuracy. Located at the interface of the 30S and 50S subunits (By similarity)	https://smart.embl.de/smart/DDvec.cgi?smart=65:Pfam_Ribosom_S12_S23(3|65)+
	Sb06g026760.1	Putative uncharacterized protein Sb06g026760 [source:UniProtKB/TrEMBL;Acc:C5YEN6_SORBI]	https://smart.embl.de/smart/DDvec.cgi?smart=177:PMEI(19|173)+
SbPMEI39	Sb01g009540.1	Putative uncharacterized protein Sb01g009540 [source:UniProtKB/TrEMBL;Acc:C5WM24_SORBI]	https://smart.embl.de/smart/DDvec.cgi?smart=677:Pfam_PHM7_cyt(123|274)+Pfam_RSN1_7TM(285|551)+TRANS(558|577)+
	Sb01g027810.1	Putative uncharacterized protein Sb01g027810 [source:UniProtKB/TrEMBL;Acc:C5WQN2_SORBI]	https://smart.embl.de/smart/DDvec.cgi?smart=808:Pfam_RSN1_TM(6|178)+Pfam_PHM7_cyt(199|361)+Pfam_RSN1_7TM(372|644)+TRANS(649|666)+
	Sb01g047810.1	Putative uncharacterized proteinPutative uncharacterized protein Sb01g047810 [source:UniProtKB/TrEMBL;Acc:Q1KSB7_SORBI]	https://smart.embl.de/smart/DDvec.cgi?smart=795:Pfam_RSN1_TM(25|158)+Pfam_PHM7_cyt(185|380)+Pfam_RSN1_7TM(391|606)+Pfam_RSN1_7TM(631|728)+
	Sb01g047940.1	Putative uncharacterized protein Sb01g047940 [source:UniProtKB/TrEMBL;Acc:C5WZ04_SORBI]	https://smart.embl.de/smart/DDvec.cgi?smart=373:HLH(204|253)+
	Sb02g003010.1	Putative uncharacterized protein Sb02g003010 [source:UniProtKB/TrEMBL;Acc:C5X9J3_SORBI]	https://smart.embl.de/smart/DDvec.cgi?smart=732:Pfam_RSN1_TM(5|173)+Pfam_PHM7_cyt(194|361)+Pfam_RSN1_7TM(372|643)+TRANS(648|670)+	XP_002461460	XP_002461460.1
	Sb03g034780.1	Putative uncharacterized protein Sb03g034780 [source:UniProtKB/TrEMBL;Acc:C5XK55_SORBI]	https://smart.embl.de/smart/DDvec.cgi?smart=180:AP2(98|162)+
	Sb03g045900.1	Putative uncharacterized protein Sb03g045900 [source:UniProtKB/TrEMBL;Acc:C5XHW4_SORBI]	https://smart.embl.de/smart/DDvec.cgi?smart=706:Pfam_RSN1_TM(5|167)+Pfam_PHM7_cyt(188|343)+Pfam_RSN1_7TM(354|620)+
	Sb07g000850.1	Putative uncharacterized protein Sb07g000850 [source:UniProtKB/TrEMBL;Acc:C5YLJ9_SORBI]	https://smart.embl.de/smart/DDvec.cgi?smart=240:SIGNAL(1|25)+PMEI(70|232)+
	Sb08g019525.1	Putative uncharacterized protein Sb08g019525 [source:UniProtKB/TrEMBL;Acc:C5YQS7_SORBI]	https://smart.embl.de/smart/DDvec.cgi?smart=534:Pfam_PHM7_cyt(9|164)+Pfam_RSN1_7TM(175|443)+
	Sb08g021381.1	Putative uncharacterized protein Sb08g021381 [source:UniProtKB/TrEMBL;Acc:C5YRY8_SORBI]	https://smart.embl.de/smart/DDvec.cgi?smart=84:TRANS(2|20)+
	Sb10g030470.1	Putative uncharacterized protein Sb10g030470 [source:UniProtKB/TrEMBL;Acc:C5Z1Y7_SORBI]	https://smart.embl.de/smart/DDvec.cgi?smart=382:HLH(216|265)+
SbPMEI40	Sb01g009540.1	Putative uncharacterized protein Sb01g009540 [source:UniProtKB/TrEMBL;Acc:C5WM24_SORBI]	https://smart.embl.de/smart/DDvec.cgi?smart=677:Pfam_PHM7_cyt(123|274)+Pfam_RSN1_7TM(285|551)+TRANS(558|577)+
	Sb01g027810.1	Putative uncharacterized protein Sb01g027810 [source:UniProtKB/TrEMBL;Acc:C5WQN2_SORBI]	https://smart.embl.de/smart/DDvec.cgi?smart=808:Pfam_RSN1_TM(6|178)+Pfam_PHM7_cyt(199|361)+Pfam_RSN1_7TM(372|644)+TRANS(649|666)+
	Sb01g047810.1	Putative uncharacterized proteinPutative uncharacterized protein Sb01g047810 [source:UniProtKB/TrEMBL;Acc:Q1KSB7_SORBI]	https://smart.embl.de/smart/DDvec.cgi?smart=795:Pfam_RSN1_TM(25|158)+Pfam_PHM7_cyt(185|380)+Pfam_RSN1_7TM(391|606)+Pfam_RSN1_7TM(631|728)+
	Sb01g047940.1	Putative uncharacterized protein Sb01g047940 [source:UniProtKB/TrEMBL;Acc:C5WZ04_SORBI]	https://smart.embl.de/smart/DDvec.cgi?smart=373:HLH(204|253)+
	Sb02g003010.1	Putative uncharacterized protein Sb02g003010 [source:UniProtKB/TrEMBL;Acc:C5X9J3_SORBI]	https://smart.embl.de/smart/DDvec.cgi?smart=732:Pfam_RSN1_TM(5|173)+Pfam_PHM7_cyt(194|361)+Pfam_RSN1_7TM(372|643)+TRANS(648|670)+	XP_002461460	XP_002461460.1
	Sb03g034780.1	Putative uncharacterized protein Sb03g034780 [source:UniProtKB/TrEMBL;Acc:C5XK55_SORBI]	https://smart.embl.de/smart/DDvec.cgi?smart=180:AP2(98|162)+
	Sb03g045900.1	Putative uncharacterized protein Sb03g045900 [source:UniProtKB/TrEMBL;Acc:C5XHW4_SORBI]	https://smart.embl.de/smart/DDvec.cgi?smart=706:Pfam_RSN1_TM(5|167)+Pfam_PHM7_cyt(188|343)+Pfam_RSN1_7TM(354|620)+
	Sb07g000860.1	Putative uncharacterized protein Sb07g000860 [source:UniProtKB/TrEMBL;Acc:C5YLK0_SORBI]	https://smart.embl.de/smart/DDvec.cgi?smart=226:SIGNAL(1|25)+PMEI(60|217)+
	Sb08g019525.1	Putative uncharacterized protein Sb08g019525 [source:UniProtKB/TrEMBL;Acc:C5YQS7_SORBI]	https://smart.embl.de/smart/DDvec.cgi?smart=534:Pfam_PHM7_cyt(9|164)+Pfam_RSN1_7TM(175|443)+
	Sb08g021381.1	Putative uncharacterized protein Sb08g021381 [source:UniProtKB/TrEMBL;Acc:C5YRY8_SORBI]	https://smart.embl.de/smart/DDvec.cgi?smart=84:TRANS(2|20)+
	Sb10g030470.1	Putative uncharacterized protein Sb10g030470 [source:UniProtKB/TrEMBL;Acc:C5Z1Y7_SORBI]	https://smart.embl.de/smart/DDvec.cgi?smart=382:HLH(216|265)+
