# Supplementary material for: Genome-Wide Identification, Characterization and Expression Patterns of the Pectin Methylesterase Inhibitor Genes in Sorghum bicolor
Source: Genes (Basel). 2019 Sep 26;10(10):755. doi: 10.3390/genes10100755 (PMC6826626; doi:10.3390/genes10100755)
Supplement: Supplementary file 1 [file genes-10-00755-s001.zip › Supplementary Files/Supplementary File 8.xlsx]

## Sheet: Sheet1
Supplementary File 8. Cis-Acting elements analysis in the 1.5 kb promoters of sorghum PMEIs.
Catergory		light responsive element																								hormone responsive element											evironment responsive element							development related element
Cis-acting element		3-AF1 bingding site	AAAC-motif	ACE	AE-box	ATCT-motif	ATC-motif	AT1-motif	Box II	Box4	G-box	Gap-box	GA-motif	GATA-motif	GATT-motif	GT1-motif	GTGGC-motif	I-box	LAMP-element	MRE	Pc-CMA2c	Sp1	TCCC-motif	TCT-motif	chs	ABRE	AuxRR-core	CGTCA-motif	GARE-motif	P-box	SARE	TATC-box	TCA-element	TGA-element	TGACG-motif	ERE	ARE	GC-motif	LTR	MBS	TC-rich repeats	WUN-motif		CAT-box	GCN4-motif	MBSI	MSA-like	AACA-motif	NON-box
		light responsive element	light responsive element	cis-acting element involved in light responsiveness	part of a module for light response	part of a conserved DNA module involved in light responsiveness	part of a conserved DNA module involved in light responsiveness	part of a light responsive module	part of a light responsive element	part of a conserved DNA module involved in light responsiveness	cis-acting element involved in light responsiveness	part of a light responsive element	part of a light responsive element	part of a light responsive element	part of a light responsive element	light responsive element	part of a light responsive element	part of a light responsive element	part of a light responsive element	MYB binding site involved in light responsiveness	part of a light responsive element	light responsive element	part of a light responsive element	part of a light responsive element	part of a light responsive element	cis-acting element involved in the abscisic acid responsiveness	cis-acting regulatory element involved in auxin responsiveness	cis-acting regulatory element involved in the MeJA-responsiveness	gibberellin-responsive element	gibberellin-responsive element	cis-acting element involved in salicylic acid responsiveness	cis-acting element involved in gibberellin-responsiveness	cis-acting element involved in salicylic acid responsivenessethylene-responsive element	auxin-responsive element	cis-acting regulatory element involved in the MeJA-responsiveness	ethylene-responsive element	cis-acting regulatory element essential for the anaerobic induction	enhancer-like element involved in anoxic specific inducibility	cis-acting element involved in low-temperature responsiveness	MYB binding site involved in drought-inducibility	cis-acting element involved in defense and stress responsiveness	wound-responsive element		cis-acting regulatory element related to meristem expression	cis-regulatory element involved in endosperm expression	MYB binding site involved in flavonoid biosynthetic genes regulation	cis-acting element involved in cell cycle regulation	involved in endosperm-specific negative expression	cis-acting regulatory element related to meristem specific activation
SbPMEI13	Sobic.003G099500									1	5			2		2				1				2	1	2		1							1								0	1
SbPMEI14	Sobic.003G099600									1	2			1		1	1					1		1		4		3	1				1		3		2	2				1	3	1
SbPMEI15	Sobic.003G100100									1	1			1							1					1	1	2		1		1		1	2		1			1			2
SbPMEI16	Sobic.003G114800										4								1					2		7	1	1				1		1	1	1	1						1	1
SbPMEI17	Sobic.003G114900									1	2		1			2		1								1		1							1		1						1
SbPMEI20	Sobic.003G270700			1			1				3		1	1		1		1						2		4		6							6				1	2	1	1	4
SbPMEI21	Sobic.004G002700									2	3			1												3	1	1							1	1	3		1	3	2	1	5
SbPMEI28	Sobic.004G277100										5					2	1					2		1		2	1		1				1			1	3	1		1			3
SbPMEI29	Sobic.004G277600				1	1				2						2			1									1					3		1		3			1	1		3
SbPMEI30	Sobic.004G277700	1			1									2		1								1				2				1		2	2								0	1		1
SbPMEI33	Sobic.005G212900	1								1	4			1		2						1		1		6	1	3		1				1	3								0		1
SbPMEI35	Sobic.006G079100			2	1					2	2		1										1	1		4		3		1			1	1	3		1			1	1		3	1
SbPMEI37	Sobic.006G194800					2				1	1														1	1		2						1	2		2		1	1		1	4	1
SbPMEI38	Sobic.006G194900						1			2			1											1	1		1	1			1				1	1	2		1				2		1
SbPMEI39	Sobic.007G008000				1											1								1		1						1					1	1		1			3			1
SbPMEI40	Sobic.007G008100									1	2			1		1								1		2	1	3							3		2		1		1		3	1
SbPMEI41	Sobic.007G008200									1	5															6				1		1											0
SbPMEI44	Sobic.008G129800									3	1		1			2										1				1				1			3		1		1		3	1
SbPMEI50	Sobic.009G091600										1					1		1								2	1	2						1	2		1						1				2
SbPMEI51	Sobic.009G216400									1	4			1			1					2				4	1	6							6	1	2		1	1			3
SbPMEI1	Sobic.001G024300									1	2															1	1	3						1	3		2				2		2
SbPMEI2	Sobic.001G024400								2		4							2								9		2							2		1	1	1		3	2	5
SbPMEI3	Sobic.001G024900					1				2	3															3		3	1				1	1	3		2			2			2	1			1		1
SbPMEI4	Sobic.001G198700									2	7			1		1		2				1				9		4		1				1	4			1		1	2		3	2	1		1
SbPMEI5	Sobic.001G198800				1				1		8													1	1	8		3		1		1			3	1	1		2		2		3
SbPMEI6	Sobic.001G288400										3															4		2							2		2						1
SbPMEI7	Sobic.001G323801									1	2				1							1				1		5				1			5			2		1			2
SbPMEI9	Sobic.002G091200									2	5											1				6	1										3		1			1	3	1
SbPMEI10	Sobic.002G091300										5		1			2	1						1	1		2	1	2		1		2			2			1	1	3		1	4	1
SbPMEI18	Sobic.003G147700										1							1	1					1									1							1			1	1
SbPMEI22	Sobic.004G002800	1		1				1		3	2					2										4	1	3				1		1	3		1		1		1		3	3
SbPMEI32	Sobic.005G160700										1					1				1						1		3						2	3								0	2
SbPMEI34	Sobic.006G004300							1		1	2		1			1										2		4					1	1	4					1			1
SbPMEI42	Sobic.007G036200				2	1								1		1																	2			1	1			1	1		3
SbPMEI43	Sobic.007G036000				1									1														2							2	1			1	1	1		3					1
SbPMEI52	Sobic.010G006900			1						2	3		1											2		4		2							2								0	1
SbPMEI54	Sobic.010G261000			1							3					1		1	1				2		1	5		1					1	1	1				2				1	1
SbPMEI55	Sobic.010G261100				2			1			1		1										1	1		2		5	1				1		5	1					1		1
SbPMEI8	Sobic.001G328900									5	1			2			1						1			1		1						1	1	1	1						1
SbPMEI11	Sobic.002G102800										6					1									1	4		2							2		1			2			2
SbPMEI12	Sobic.002G103000				1					2		2		1																				1		1	1			2		1	3				1
SbPMEI19	Sobic.003G203900									2			2									1		1				2							2	3	1	1					2		1
SbPMEI23	Sobic.004G147700									3						2																1	1			1	3					2	2
SbPMEI24	Sobic.004G167700									1	1					1		2			1								2								3		1	2			3						1
SbPMEI25	Sobic.004G167800										6							1				1	1			3		1	1				1		1		1		1	1		2	4	1	1
SbPMEI26	Sobic.004G167900			1	1					3				1				1				1						1				1			1	1	1			1			2
SbPMEI27	Sobic.004G168000				3		1			1	4															5			1				1				4						1
SbPMEI31	Sobic.005G022600									2	1														1	1								2			1			1	1	2	4
SbPMEI36	Sobic.006G094000		1							5										1								1		1					1	2			1	1	1		3
SbPMEI45	Sobic.008G154500			1	1			1		1	2			1						1				1		3	1	2				1	1	1	2	1	1					1	2
SbPMEI46	Sobic.008G154600				1			1									1	1										5						1	5		1			1			2
SbPMEI47	Sobic.008G154700																					2						2				1			2		1	2					2
SbPMEI48	Sobic.008G154801			2							5											4	1			4		1						1	1		2	1					2		1
SbPMEI49	Sobic.008G154900			1				1			3										1			1		2	1	2							2		1		1	1			3	1
SbPMEI53	Sobic.010G007600									4					1	1											1		1				1				1			2		1	3
Total nember of genes contain each type of cis-element		3	1	9	13	4	3	6	2	33	41	1	10	16	2	23	6	11	4	4	3	12	7	19	7	40	16	42	8	9	1	13	15	21	42	16	39	10	18	27	16	13		19	6	2	4	1	2
Note: Marker the numbers of each type element contained by the gene.
[truncated: 41 more columns]

## Sheet: Sheet2
SbPMEI43	Sobic.007G036200				2	1								1		1																	2			1	1			1	1
SbPMEI3	Sobic.001G024900					1				2	3															3		3	1				1	1	3		2			2			1			1		1	1
SbPMEI56	Sobic.007G036000				1									1														2							2	1			1	1	1						1
SbPMEI61	Sobic.008G154600				1			1									1	1										5						1	5		1			1
SbPMEI63	Sobic.008G154801			2							5											4	1			4		1						1	1		2	1						1					1
SbPMEI3	Sobic.001G198700									2	7			1		1		2				1				9		4		1				1	4			1		1	2		2	1		1
SbPMEI4	Sobic.001G198800				1				1		8													1	1	8		3		1		1			3	1	1		2		2								2
SbPMEI5	Sobic.001G288400										3															4		2							2		2
SbPMEI6	Sobic.001G323801									1	2				1							1				1		5				1			5			2		1									1
SbPMEI44	Sobic.005G160700										1					1				1						1		3						2	3								2
SbPMEI46	Sobic.006G004300							1		1	2		1			1										2		4					1	1	4					1
SbPMEI71	Sobic.010G261000			1							3					1		1	1				2		1	5		1					1	1	1				2				1
SbPMEI72	Sobic.010G261100				2			1			1		1										1	1		2		5	1				1		5	1					1
SbPMEI7	Sobic.001G328900									5	1			2			1						1			1		1						1	1	1	1
SbPMEI12	Sobic.002G102800										6					1									1	4		2							2		1			2
SbPMEI13	Sobic.002G103000				1					2		2		1																				1		1	1			2		1				1
SbPMEI27	Sobic.003G203900									2			2									1		1				2							2	3	1	1						1
SbPMEI30	Sobic.004G002700									2	3			1												3	1	1							1	1	3		1	3	2	1							1
SbPMEI31	Sobic.004G002800	1		1				1		3	2					2										4	1	3				1		1	3		1		1		1		3
SbPMEI33	Sobic.004G147700									3						2																1	1			1	3					2							1
SbPMEI34	Sobic.004G167700									1	1					1		2			1								2								3		1	2								1	2
SbPMEI35	Sobic.004G167800										6							1				1	1			3		1	1				1		1		1		1	1		2	1	1
SbPMEI36	Sobic.004G167900			1	1					3				1				1				1						1				1			1	1	1			1									1
SbPMEI37	Sobic.004G168000				3		1			1	4															5			1				1				4												1
SbPMEI38	Sobic.004G277100										5					2	1					2		1		2	1		1				1			1	3	1		1
SbPMEI42	Sobic.005G022600									2	1														1	1								2			1			1	1	2
SbPMEI47	Sobic.006G079100			2	1					2	2		1										1	1		4		3		1			1	1	3		1			1	1		1						1
SbPMEI48	Sobic.006G094000		1							5										1								1		1					1	2			1	1	1
SbPMEI50	Sobic.006G194800					2				1	1														1	1		2						1	2		2		1	1		1	1						1
SbPMEI51	Sobic.006G194900						1			2			1											1	1		1	1			1				1	1	2		1					1
SbPMEI53	Sobic.007G008000				1											1								1		1						1					1	1		1					1
SbPMEI54	Sobic.007G008100									1	2			1		1								1		2	1	3							3		2		1		1		1
SbPMEI55	Sobic.007G008200									1	5															6				1		1
SbPMEI60	Sobic.008G154500			1	1			1		1	2			1						1				1		3	1	2				1	1	1	2	1	1					1
SbPMEI62	Sobic.008G154700																					2						2				1			2		1	2											1
SbPMEI64	Sobic.008G154900			1				1			3										1			1		2	1	2							2		1		1	1			1
SbPMEI68	Sobic.010G006900			1						2	3		1											2		4		2							2								1
SbPMEI69	Sobic.010G007600									4					1	1											1		1				1				1			2		1
SbPMEI18	Sobic.003G099500									1	5			2		2				1				2	1	2		1							1								1
SbPMEI19	Sobic.003G099600									1	2			1		1	1					1		1		4		3	1				1		3		2	2				1	1
SbPMEI20	Sobic.003G100100									1	1			1							1					1	1	2		1		1		1	2		1			1
SbPMEI1	Sobic.001G024300									1	2															1	1	3						1	3		2				2								3
SbPMEI2	Sobic.001G024400								2		4							2								9		2							2		1	1	1		3	2							1
SbPMEI10	Sobic.002G091200									2	5											1				6	1										3		1			1	1
SbPMEI11	Sobic.002G091300										5		1			2	1						1	1		2	1	2		1		2			2			1	1	3		1	1
SbPMEI21	Sobic.003G114800										4								1					2		7	1	1				1		1	1	1	1						1						3
SbPMEI22	Sobic.003G114900									1	2		1			2		1								1		1							1		1
SbPMEI24	Sobic.003G147700										1							1	1					1									1							1			1
SbPMEI28	Sobic.003G270700			1			1				3		1	1		1		1						2		4		6							6				1	2	1	1
SbPMEI39	Sobic.004G277600				1	1				2						2			1									1					3		1		3			1	1
SbPMEI40	Sobic.004G277700	1			1									2		1								1				2				1		2	2								1		1
SbPMEI45	Sobic.005G212900	1								1	4			1		2						1		1		6	1	3		1				1	3									1
SbPMEI59	Sobic.008G129800									3	1		1			2										1				1				1			3		1		1		1
SbPMEI65	Sobic.009G091600										1					1		1								2	1	2						1	2		1									2
SbPMEI67	Sobic.009G216400									1	4			1			1					2				4	1	6							6	1	2		1	1
[truncated: 17 more columns]
